# Supplementary material for: White blood cells and type 2 diabetes: A Mendelian randomization study
Source: PLoS One. 2024 Mar 1;19(3):e0296701. doi: 10.1371/journal.pone.0296701 (PMC10906821; doi:10.1371/journal.pone.0296701)
Supplement: S1 Table — (XLS) [file pone.0296701.s002.xls]

## Sheet: neutrophil on T2DM
						SNP used as instrumental variables testing the effect of neutrophil count on T2DM
		chr	pos	SNP	effect_allele.exposure	other_allele.exposure	effect_allele.outcome	other_allele.outcome	beta.exposure	beta.outcome	eaf.exposure	se.exposure	se.outcome	samplesize.exposure	samplesize.outcome	pval.exposure	pval.outcome	F-statistics
		8	55422440	rs10104003	T	C	T	C	-0.0252746	0.0295588	0.2027	0.00446873	0.0198237	170702	12172	1.54999e-08	0.2	31.989
		9	115918552	rs10121164	A	G	A	G	-0.0216362	0	0.677	0.00386916	0.0177755	170702	12172	2.24502e-08	0.91	31.2701
		14	69179971	rs10138752	T	C	T	C	-0.0459349	-0.00995033	0.0776	0.0067175	0.0354175	170702	9581	8.02602e-12	0.81	46.7595
		2	113865834	rs10171849	C	A	C	A	0.0345153	0.00995033	0.3878	0.00368352	0.0176002	170702	9581	7.23936e-21	0.51	87.8006
		18	48147876	rs1025688	A	G	A	G	0.0233293	-0.00995033	0.3744	0.00373559	0.0177755	170702	12172	4.23399e-10	0.69	39.0018
		19	10332988	rs10409243	T	C	T	C	-0.0220732	-0.00995033	0.6028	0.00374337	0.0228602	170702	6202	3.71099e-09	0.79	34.77
		8	6906040	rs11137087	G	A	G	A	0.0211351	0.0198026	0.6314	0.00372275	0.0200183	170702	9581	1.36801e-08	0.32	32.2315
		6	16744687	rs1144700	T	C	T	C	-0.0346259	0.0392207	0.179	0.0047181	0.0196329	170702	11903	2.15278e-13	0.0830004	53.8602
		3	47262246	rs11920354	A	C	A	C	-0.0209837	-0.0487902	0.3861	0.00366517	0.0194458	170702	9581	1.033e-08	0.015	32.7775
		1	247601595	rs12239046	C	T	C	T	0.0332356	-0.00995033	0.6281	0.00370134	0.0176002	170702	12172	2.72396e-19	0.47	80.6286
		10	25211291	rs12266014	T	C	T	C	-0.0440701	-0.00995033	0.3687	0.00371827	0.0200183	170702	9581	2.09315e-32	0.46	140.477
		15	41782684	rs12440045	C	A	C	A	-0.0245557	0.00995033	0.5281	0.00364152	0.0176002	170702	12172	1.54917e-11	0.52	45.4715
		5	173081460	rs12518248	C	T	C	T	0.0206744	-0.00995033	0.4154	0.00362946	0.0177755	170702	9581	1.224e-08	0.79	32.4475
		8	22966769	rs12550612	A	G	A	G	-0.0302752	0	0.8226	0.00470824	0.0228602	170702	9581	1.274e-10	0.88	41.3482
		2	27730940	rs1260326	C	T	C	T	-0.0330806	0.0392207	0.6053	0.00364596	0.0196329	170702	9581	1.15505e-19	0.061	82.3233
		6	7211751	rs1334577	A	G	A	G	-0.0248522	0.0392207	0.2372	0.00419771	0.0221968	170702	9581	3.211e-09	0.1	35.0514
		5	156477540	rs1393209	A	G	A	G	-0.0273165	-0.0487902	0.8398	0.00487745	0.0266225	170702	9581	2.13599e-08	0.0409996	31.3664
		13	50121511	rs1570884	G	A	G	A	0.023902	0.0295588	0.7105	0.00394989	0.0221968	170702	9581	1.43701e-09	0.17	36.6183
		6	32359460	rs16870123	A	G	A	G	0.0320535	0.0295588	0.1421	0.00510965	0.0221968	170702	12172	3.539e-10	0.16	39.3522
		6	42515791	rs16895831	T	C	T	C	0.0287994	0.0295588	0.2033	0.00448887	0.0247867	170702	9581	1.40101e-10	0.24	41.1617
		18	42113151	rs16978075	C	T	C	T	0.0372829	-0.0861777	0.11	0.00576821	0.028113	170702	9581	1.02301e-10	0.00420001	41.777
		20	43042364	rs1800961	T	C	T	C	-0.070936	0.122218	0.0314	0.0103031	0.0518727	170702	8793	5.77963e-12	0.025	47.4021
		11	59959843	rs1834550	C	T	C	T	-0.0203441	-0.0392207	0.4007	0.00361039	0.0196329	170702	9581	1.75198e-08	0.0379997	31.7518
		1	56905524	rs1999537	A	G	A	G	0.0485407	-0.0295588	0.8977	0.00592989	0.0297543	170702	9581	2.70583e-16	0.37	67.0068
		14	25461989	rs2038700	C	T	C	T	0.0353863	0.00995033	0.3934	0.00367608	0.0177755	170702	11048	6.2044e-22	0.7	92.6617
		5	148200553	rs2082382	A	G	A	G	-0.0361828	0.00995033	0.5467	0.00363451	0.0202167	170702	9581	2.39001e-23	0.55	99.1089
		6	135650266	rs2179780	A	G	A	G	0.0283734	-0.00995033	0.5273	0.00358871	0.0176002	170702	9581	2.65094e-15	0.53	62.5095
		4	55408999	rs218265	C	T	C	T	0.0415533	-0.0198026	0.1571	0.00498499	0.0350691	170702	9581	7.70549e-17	0.57	69.4836
		10	91004916	rs2246941	A	C	A	C	0.0218553	0.00995033	0.3434	0.00377316	0.0228602	170702	6202	6.94305e-09	0.8	33.5508
		7	6704332	rs2251188	G	A	G	A	0.0212579	-0.0392207	0.5764	0.00364164	0.0196329	170702	9148	5.30005e-09	0.0840001	34.0759
		11	113984109	rs238914	A	C	A	C	0.0262439	0.0487902	0.3967	0.00367491	0.0194458	170702	9581	9.2406e-13	0.0109999	50.9992
		6	159515077	rs2451279	G	A	G	A	-0.0263622	-0.0198026	0.6179	0.00375255	0.0226347	170702	9581	2.13796e-12	0.450001	49.3526
		1	114377568	rs2476601	G	A	G	A	0.0429179	-0.0392207	0.8983	0.00590222	0.0294676	170702	9581	3.55631e-13	0.2	52.8745
		6	31242174	rs2524079	A	G	A	G	0.0630379	0.0295588	0.4168	0.00362887	0.0198237	170702	9581	1.36301e-67	0.17	301.759
		17	38496320	rs2715553	A	G	A	G	0.0201603	-0.0198026	0.5416	0.00359022	0.0200183	170702	9581	1.962e-08	0.25	31.532
		11	113957197	rs2846630	A	G	A	G	0.0267577	0	0.4529	0.00375007	0.0177755	170702	11150	9.66273e-13	0.87	50.9118
		12	111884608	rs3184504	C	T	C	T	-0.0247596	-0.00995033	0.5176	0.00357138	0.0202167	170702	9581	4.12572e-12	0.630001	48.0635
		9	286491	rs3209441	A	G	A	G	0.030961	0.00995033	0.1877	0.00458295	0.0252783	170702	9581	1.422e-11	0.709999	45.6394
		10	73520632	rs3747869	C	A	C	A	0.0335072	-0.0198026	0.9005	0.00596758	0.0250301	170702	12172	1.96698e-08	0.51	31.5268
		9	4763176	rs385893	C	T	C	T	0.0260308	-0.00995033	0.5221	0.00358444	0.0202167	170702	9581	3.8089e-13	0.66	52.7391
		7	92408370	rs445	T	C	T	C	-0.0979808	-0.0392207	0.0971	0.0060661	0.0370362	170702	9148	1.09597e-58	0.34	260.893
		9	136909309	rs460154	A	G	A	G	0.0242307	0.0392207	0.2659	0.00405077	0.0196329	170702	12172	2.20699e-09	0.0439997	35.7814
		12	69732105	rs4761234	C	T	C	T	0.0230901	-0.00995033	0.4859	0.0035928	0.0176002	170702	9581	1.30299e-10	0.47	41.3034
		19	7827830	rs571497	A	G	A	G	-0.0322784	-0.00995033	0.1544	0.00504518	0.0279495	170702	8559	1.575e-10	0.86	40.9327
		17	1367122	rs6416877	G	T	G	T	0.0244142	0.0295588	0.7281	0.004044	0.0247867	170702	7885	1.56899e-09	0.23	36.4471
		16	3746241	rs6500550	T	C	T	C	-0.0243651	0.00995033	0.3027	0.00392633	0.0202167	170702	12172	5.45004e-10	0.7	38.509
		2	182308352	rs6740847	G	A	G	A	0.0250503	0.0295588	0.5637	0.00362055	0.0172599	170702	9581	4.55093e-12	0.0739997	47.8715
		6	21381527	rs6917586	A	G	A	G	-0.0248554	0	0.357	0.0037518	0.0204191	170702	9581	3.47376e-11	1	43.8897
		9	86368660	rs7047907	A	G	A	G	0.0227344	0.00995033	0.7438	0.00409809	0.0226347	170702	9581	2.89701e-08	0.5	30.7754
		15	101723499	rs7168592	T	C	T	C	0.041901	0.00995033	0.107	0.005798	0.0303449	170702	9581	4.94538e-13	0.67	52.2267
		4	106061534	rs7679673	A	C	A	C	-0.0234556	-0.00995033	0.3746	0.00367883	0.0177755	170702	9581	1.81999e-10	0.77	40.6512
		4	55509189	rs7684939	A	G	A	G	-0.0231031	-0.00995033	0.4896	0.00357794	0.0176002	170702	9581	1.06699e-10	0.42	41.6941
		10	65104500	rs7896518	G	A	G	A	-0.0365893	0	0.4276	0.00366663	0.0177755	170702	9581	1.88408e-23	0.86	99.5804
		5	173205225	rs791357	C	T	C	T	-0.0414957	-0.00995033	0.7204	0.0040541	0.0202167	170702	12172	1.37499e-24	0.59	104.765
		7	92236164	rs8179	C	T	C	T	-0.0378872	-0.00995033	0.7915	0.00442137	0.0226347	170702	9581	1.04304e-17	0.57	73.4296
		17	36600870	rs8182313	T	G	T	G	0.0243487	0.0487902	0.229	0.00428946	0.0219841	170702	9581	1.376e-08	0.0560003	32.2215
		11	128328913	rs8705	A	G	A	G	-0.0233377	-0.0198026	0.3191	0.00392721	0.0200183	170702	9581	2.80602e-09	0.37	35.3141
		18	21087531	rs891389	T	C	T	C	-0.0248567	0.0295588	0.3478	0.00378609	0.0198237	170702	9581	5.19398e-11	0.12	43.1028
		6	35176547	rs914547	T	C	T	C	0.0260389	-0.0487902	0.8128	0.00459159	0.0217755	170702	12172	1.42001e-08	0.0239999	32.1602
		6	109607556	rs9400271	A	G	A	G	0.033225	0	0.4835	0.00358384	0.0177755	170702	9581	1.84799e-20	0.94	85.9474
		16	85938755	rs9926664	G	A	G	A	0.0409892	0.0392207	0.1447	0.00510751	0.0271379	170702	9581	1.01298e-15	0.19	64.4051
		18	43829655	rs9955853	T	C	T	C	-0.0209953	-0.00995033	0.5612	0.00361213	0.0177755	170702	9581	6.15701e-09	0.74	33.7845
		6	43757896	rs998584	A	C	A	C	0.0204058	0.0392207	0.4818	0.00358437	0.0196329	170702	10438	1.24799e-08	0.0599998	32.4102

## Sheet: lymphocyte on T2DM
						SNP used as instrumental variables testing the effect of lymphocyte count on T2DM
chr	pos	SNP	effect_allele.exposure	other_allele.exposure	effect_allele.outcome	other_allele.outcome	beta.exposure	beta.outcome	eaf.exposure	se.exposure	se.outcome	samplesize.exposure	samplesize.outcome	pval.outcome	pval.exposure	F-statistics
8	129012574	rs10087240	T	C	T	C	0.0240502	0.00995033	0.4562	0.00365341	0.0177755	171643	9581	0.74	4.61211e-11	43.3352
9	123685092	rs1014530	C	T	C	T	0.023548	-0.00995033	0.5694	0.00362927	0.0177755	171643	9581	0.69	8.67761e-11	42.0988
17	37938047	rs10445308	T	C	T	C	-0.0334646	-0.0198026	0.4806	0.00359834	0.0174284	171643	9581	0.2	1.40508e-20	86.4902
10	25205058	rs10828723	C	T	C	T	-0.0309074	-0.00995033	0.3704	0.00371637	0.0202167	171643	9581	0.73	9.05524e-17	69.1651
9	82297990	rs10867411	G	A	G	A	-0.0276211	0.0198026	0.639	0.00374279	0.0174284	171643	9581	0.24	1.58489e-13	54.4617
10	126335586	rs10901796	C	T	C	T	0.0198408	0.00995033	0.5198	0.00363004	0.0202167	171643	9581	0.61	4.60999e-08	29.8741
1	225959491	rs10915874	T	C	T	C	-0.0318125	0.0487902	0.1148	0.00564736	0.0677814	171643	8633	0.43	1.76901e-08	31.7325
17	74389890	rs11077815	C	T	C	T	-0.0246314	0.0295588	0.6238	0.00371099	0.0198237	171643	9581	0.13	3.19227e-11	44.0553
12	48208368	rs11168249	C	T	C	T	-0.0230135	0	0.4605	0.00362729	0.0177755	171643	9148	0.83	2.231e-10	40.2532
1	203651824	rs11240734	T	C	T	C	-0.037743	-0.00995033	0.9015	0.00600685	0.0276736	171643	9581	0.62	3.31398e-10	39.4802
1	161683136	rs11746	A	G	A	G	0.0200044	-0.0198026	0.4875	0.00358646	0.0174284	171643	9581	0.2	2.43602e-08	31.1114
8	101388283	rs11779535	A	G	A	G	0.0326205	0.0198026	0.1337	0.00528301	0.0276736	171643	9581	0.55	6.633e-10	38.1257
1	101683963	rs12071680	C	T	C	T	-0.0223141	0	0.3531	0.0038106	0.0252783	171643	6202	0.85	4.74701e-09	34.2904
1	198594782	rs12139775	T	C	T	C	-0.0482399	0.076961	0.0675	0.00722807	0.0426158	171643	9312	0.0700003	2.49e-11	44.5418
6	42037167	rs12194513	T	C	T	C	0.0311981	-0.00995033	0.1291	0.00541516	0.0276736	171643	12172	0.66	8.35007e-09	33.192
4	80927001	rs12504282	T	C	T	C	-0.0354475	0.0198026	0.5284	0.00359893	0.0174284	171643	12172	0.22	6.89128e-23	97.0118
2	27730940	rs1260326	C	T	C	T	-0.025744	0.0392207	0.6052	0.0036637	0.0196329	171643	9581	0.061	2.11398e-12	49.3756
17	2868935	rs12950923	C	T	C	T	0.0290639	0.0392207	0.8304	0.00496	0.0294676	171643	8119	0.22	4.63799e-09	34.3356
3	170859893	rs13315469	G	A	G	A	0.0217735	0.0487902	0.3442	0.00377809	0.0194458	171643	12172	0.00790005	8.25791e-09	33.2133
3	56849749	rs1354034	C	T	C	T	0.025544	-0.0198026	0.5989	0.00366271	0.0200183	171643	9581	0.38	3.07893e-12	48.6377
6	32834732	rs1383266	T	C	T	C	0.0248287	-0.0198026	0.2443	0.00417999	0.0226347	171643	9581	0.47	2.852e-09	35.2823
4	38372055	rs1386622	G	T	G	T	0.06988	-0.00995033	0.6803	0.00388292	0.0176002	171643	12172	0.41	2.06395e-72	323.884
8	130976074	rs16904181	A	G	A	G	0.0254708	-0.0198026	0.3021	0.00395373	0.0176002	171643	12172	0.39	1.17701e-10	41.5022
10	50261777	rs17011715	G	T	G	T	-0.0373407	0.0295588	0.234	0.00426587	0.0221968	171643	9581	0.15	2.07109e-18	76.6213
12	101873240	rs17041439	C	A	C	A	0.0501662	0.0295588	0.0558	0.00788346	0.0591331	171643	8559	0.61	1.97201e-10	40.4938
5	157983114	rs17055847	C	T	C	T	-0.0283732	0	0.2977	0.00394852	0.0177755	171643	12172	0.9	6.6819e-13	51.6354
10	45963586	rs17157836	C	T	C	T	-0.0423519	0	0.0707	0.00706737	0.0330444	171643	12172	0.96	2.065e-09	35.9112
16	11062936	rs17229044	T	C	T	C	-0.0255305	-0.0198026	0.2091	0.004428	0.0200183	171643	12172	0.39	8.13205e-09	33.2432
2	144194565	rs17230746	T	C	T	C	-0.0234106	0.0295588	0.2312	0.0042629	0.0221968	171643	9581	0.13	3.98098e-08	30.1589
17	2883588	rs17762452	A	C	A	C	-0.0287751	0.0198026	0.3188	0.00385522	0.0174284	171643	9581	0.22	8.39847e-14	55.7103
17	72691928	rs2034310	C	T	C	T	0.0270676	0.0295588	0.8132	0.00461108	0.0247867	171643	8793	0.3	4.35502e-09	34.4583
21	47961386	rs2070433	A	G	A	G	-0.026471	-0.0295588	0.2245	0.00431624	0.0198237	171643	9581	0.19	8.62998e-10	37.6123
14	103382038	rs2224234	C	A	C	A	0.0355251	0.0295588	0.2009	0.00454118	0.0221968	171643	9581	0.13	5.16297e-15	61.1974
14	64926097	rs2281603	C	T	C	T	0.0298429	-0.00995033	0.2428	0.0042246	0.0202167	171643	9581	0.68	1.61696e-12	49.9012
1	114377568	rs2476601	G	A	G	A	0.0563788	-0.0392207	0.8983	0.00593289	0.0294676	171643	9581	0.2	2.04409e-21	90.3024
16	84582965	rs247826	T	C	T	C	0.0436155	-0.0295588	0.2213	0.00436811	0.0247867	171643	9581	0.29	1.77296e-23	99.6999
5	131801726	rs2522056	A	G	A	G	0.0295444	-0.00995033	0.1856	0.00461338	0.0202167	171643	12172	0.760001	1.513e-10	41.0121
20	57826162	rs259960	G	A	G	A	-0.020821	0.00995033	0.515	0.00360297	0.0176002	171643	9581	0.53	7.52194e-09	33.395
4	38512322	rs2609463	A	G	A	G	-0.0292727	0.00995033	0.2606	0.00411937	0.0202167	171643	9581	0.66	1.19399e-12	50.4968
1	8501786	rs301819	G	A	G	A	-0.024889	0.0392207	0.5874	0.00367672	0.0170946	171643	9581	0.0230001	1.2939e-11	45.8241
6	31609272	rs3130628	C	T	C	T	-0.0801653	0.0392207	0.1973	0.00451304	0.024548	171643	9581	0.0850002	1.3671e-70	315.526
12	111884608	rs3184504	C	T	C	T	-0.0883647	-0.00995033	0.5176	0.00358851	0.0202167	171643	9581	0.630001	6.93426e-134	606.358
15	91045408	rs3540	A	G	A	G	0.0377124	0.00995033	0.3237	0.00385491	0.0176002	171643	9581	0.49	1.33291e-22	95.7062
3	39307162	rs3732378	A	G	A	G	0.0294283	-0.0198026	0.1738	0.00473448	0.0250301	171643	9581	0.48	5.10799e-10	38.6354
19	16392163	rs3852916	C	T	C	T	0.0336133	-0.0295588	0.55	0.0036553	0.0174284	171643	12172	0.16	3.72306e-20	84.5622
1	56907720	rs4319365	A	G	A	G	-0.0217125	0	0.5434	0.00363073	0.0204191	171643	9581	0.9	2.22802e-09	35.7628
20	1930885	rs4618126	A	G	A	G	-0.0538904	-0.00995033	0.2627	0.00409423	0.0202167	171643	9581	0.69	1.44212e-39	173.252
7	28178262	rs4722762	T	G	T	G	-0.0290518	0.076961	0.1957	0.00456179	0.0258851	171643	9581	0.00140001	1.90902e-10	40.5579
11	36078171	rs4756265	G	A	G	A	0.0202555	0	0.4191	0.00365813	0.0204191	171643	8559	0.97	3.07496e-08	30.6597
4	113058401	rs4833392	C	A	C	A	-0.0218121	0.00995033	0.3013	0.003927	0.0176002	171643	9581	0.47	2.78599e-08	30.8513
19	10395683	rs5498	G	A	G	A	-0.0411527	-0.0198026	0.4248	0.00362553	0.0176002	171643	9581	0.41	7.34852e-30	128.841
22	21916166	rs5754100	C	T	C	T	-0.0461101	0	0.194	0.00462018	0.0228602	171643	9581	0.84	1.86209e-23	99.6034
20	49105785	rs6122940	T	G	T	G	0.0369399	0.0198026	0.0963	0.00618808	0.0300467	171643	9581	0.49	2.37898e-09	35.6352
2	111941995	rs616582	C	T	C	T	0.0242665	-0.0295588	0.5954	0.00367178	0.0198237	171643	9581	0.15	3.87079e-11	43.6778
17	2729652	rs6502555	C	T	C	T	0.0352527	-0.0198026	0.2706	0.00413455	0.0300467	171643	5987	0.58	1.51008e-17	72.699
6	108053969	rs6568490	T	G	T	G	0.0291977	-0.00995033	0.1623	0.00490463	0.0252783	171643	9581	0.709999	2.63099e-09	35.4393
10	115746551	rs6585256	C	A	C	A	-0.0245865	0	0.7338	0.00421955	0.0204191	171643	12172	0.9	5.65002e-09	33.9517
11	122518525	rs6589939	G	A	G	A	0.0409738	0.0295588	0.3793	0.00371148	0.0198237	171643	9581	0.12	2.45697e-28	121.876
5	124353599	rs6595569	A	G	A	G	0.0240438	-0.0295588	0.2624	0.00410808	0.0221968	171643	9581	0.12	4.83404e-09	34.2554
2	7615061	rs6721663	A	G	A	G	-0.0272231	-0.00995033	0.1591	0.0049512	0.0252783	171643	9581	0.649999	3.83504e-08	30.2311
2	202124502	rs6735656	T	G	T	G	0.037288	0	0.746	0.0041299	0.0202167	171643	9581	0.81	1.7358e-19	81.519
7	3157702	rs6955702	G	A	G	A	-0.0204566	-0.00995033	0.5217	0.00366798	0.0202167	171643	9581	0.61	2.44602e-08	31.1038
14	35871093	rs696	T	C	T	C	0.0270596	0	0.3633	0.00373784	0.0204191	171643	9148	0.96	4.50817e-13	52.4085
9	21990457	rs7036656	T	C	T	C	0.040024	-0.00995033	0.7213	0.00403764	0.0226347	171643	9581	0.49	3.66606e-23	98.262
9	139930945	rs7047770	A	G	A	G	0.0335287	0.00995033	0.6425	0.00375809	0.0327179	171643	3548	0.73	4.58881e-19	79.5974
10	63721176	rs7090445	T	C	T	C	-0.0213268	0	0.6601	0.00380782	0.0177755	171643	9581	0.86	2.13398e-08	31.3688
22	30577771	rs714027	G	A	G	A	-0.0341588	0.0198026	0.5537	0.00361378	0.0200183	171643	9581	0.29	3.31207e-21	89.3474
2	111607401	rs7576541	T	C	T	C	0.0349481	0	0.6785	0.00384571	0.0204191	171643	9581	1	1.01298e-19	82.5837
2	143745800	rs7607734	G	A	G	A	-0.0486974	0.00995033	0.1274	0.00551438	0.0276736	171643	9581	0.61	1.03801e-18	77.9863
4	38856384	rs7681628	A	G	A	G	-0.0205769	0	0.465	0.00360656	0.0204191	171643	9581	1	1.16099e-08	32.5517
22	29269692	rs8141529	G	A	G	A	-0.0239443	0.0198026	0.2609	0.00409325	0.0200183	171643	10705	0.46	4.92402e-09	34.219
6	411064	rs872071	G	A	G	A	0.0262286	0.0198026	0.5277	0.00359567	0.0176002	171643	9581	0.39	2.99778e-13	53.2097
4	110836048	rs881878	A	G	A	G	-0.0216182	0.0198026	0.3432	0.00378805	0.0174284	171643	12172	0.17	1.15001e-08	32.5692
22	19972824	rs917478	C	T	C	T	0.0244599	0.00995033	0.3494	0.00377494	0.0202167	171643	9581	0.74	9.20026e-11	41.9845
14	75968608	rs9323612	G	A	G	A	-0.025587	0	0.3286	0.00383942	0.0228602	171643	8126	0.9	2.65889e-11	44.4127
4	38105161	rs933822	G	A	G	A	0.0321204	0	0.6936	0.00395368	0.0177755	171643	12172	0.89	4.50505e-16	66.0023
5	150531247	rs951224	C	T	C	T	-0.0208508	0	0.4407	0.00362164	0.0204191	171643	9581	0.99	8.54791e-09	33.1463
22	41760172	rs9611562	G	T	G	T	0.0244355	0	0.2268	0.00432264	0.0228602	171643	9581	0.84	1.57801e-08	31.9554
11	128339789	rs9787784	C	A	C	A	-0.0305039	0	0.2142	0.0044348	0.0228602	171643	9581	0.87	6.05759e-12	47.3111
4	106081636	rs9884482	C	T	C	T	0.0272068	-0.00995033	0.3714	0.00371869	0.0202167	171643	9581	0.54	2.54976e-13	53.5273
17	4738958	rs9895848	T	C	T	C	-0.0304597	-0.0392207	0.351	0.00395619	0.0366806	171643	4737	0.3	1.36899e-14	59.2785
2	103086770	rs990171	C	A	C	A	0.0346951	-0.00995033	0.7739	0.00429111	0.0226347	171643	9581	0.5	6.19869e-16	65.3728
10	64567938	rs9990	T	C	T	C	0.0301424	0.0392207	0.1256	0.00546769	0.0268777	171643	9581	0.16	3.53102e-08	30.3912

## Sheet: monocyte on T2DM
				SNP used as instrumental variables testing the effect of monocytee count on T2DM
chr	pos	SNP	effect_allele.exposure	other_allele.exposure	effect_allele.outcome	other_allele.outcome	beta.exposure	beta.outcome	eaf.exposure	se.exposure	se.outcome	samplesize.outcome	samplesize.exposure	pval.outcome	pval.exposure	F-statistics
1	185391167	rs10489481	A	G	A	G	-0.0302919	0.00995033	0.3219	0.00381862	0.0176002	9581	170721	0.49	2.14487e-15	62.9275
12	89910274	rs10745504	T	C	T	C	0.0253906	-0.00995033	0.7102	0.00389587	0.0202167	9581	170721	0.66	7.15814e-11	42.4754
1	26617936	rs10902735	T	C	T	C	-0.0292653	0	0.1642	0.0048256	0.0228602	9581	170721	0.89	1.323e-09	36.7793
9	113836820	rs10980728	G	T	G	T	0.0304387	0	0.3934	0.00365826	0.0204191	9581	170721	0.93	8.75588e-17	69.2314
17	40289012	rs11079035	A	G	A	G	0.0271723	0.0392207	0.1649	0.00480557	0.0219841	12172	170721	0.0470002	1.56401e-08	31.9715
19	52127030	rs11084095	A	G	A	G	-0.0202615	0	0.4004	0.00362951	0.0177755	10707	170721	0.83	2.37197e-08	31.1636
12	4333919	rs11611647	C	T	C	T	-0.025603	0	0.2092	0.00438676	0.0228602	9581	170721	0.86	5.33298e-09	34.0639
18	48142474	rs11664092	A	G	A	G	0.0248877	0.0198026	0.2153	0.00434467	0.0250301	9581	170721	0.41	1.014e-08	32.8138
2	227291415	rs11686139	C	A	C	A	0.0325687	-0.0582689	0.194	0.00452004	0.0217755	9581	170721	0.02	5.78762e-13	51.9178
4	145058296	rs11723763	T	G	T	G	0.0255263	-0.00995033	0.4493	0.00359747	0.0176002	9581	170721	0.53	1.28795e-12	50.3479
7	2808595	rs1182209	T	C	T	C	0.0207522	0.00995033	0.4338	0.00361629	0.0176002	9581	170721	0.46	9.55103e-09	32.9308
16	85901039	rs11864884	T	C	T	C	-0.0547398	0.00995033	0.2788	0.00400716	0.0226347	9581	170721	0.58	1.74703e-42	186.609
1	159175354	rs12075	A	G	A	G	0.0334392	0	0.5801	0.00360526	0.0204191	9581	170721	0.95	1.77419e-20	86.0278
10	25211291	rs12266014	T	C	T	C	-0.0538718	-0.00995033	0.3688	0.0037083	0.0200183	9581	170721	0.46	8.12831e-48	211.044
15	79994582	rs12437667	T	C	T	C	0.0272889	-0.0392207	0.1724	0.00474375	0.0438394	5659	170721	0.32	8.78901e-09	33.0924
16	80843702	rs12444274	T	G	T	G	-0.0286799	-0.0295588	0.1394	0.00514808	0.0247867	12172	170721	0.21	2.53303e-08	31.0359
20	31191015	rs12480732	T	C	T	C	0.0555715	-0.00995033	0.2605	0.00407538	0.0226347	12172	170721	0.5	2.44906e-42	185.938
16	85973028	rs12711490	C	T	C	T	0.0731419	0.00995033	0.2308	0.00427411	0.0202167	12172	170721	0.74	1.19207e-65	292.847
12	907759	rs12823330	G	T	G	T	-0.0286611	0.0198026	0.1511	0.0049858	0.0250301	9581	170721	0.51	9.00202e-09	33.0458
13	108993494	rs12874404	G	A	G	A	-0.0845385	0.0487902	0.0544	0.00791806	0.0558365	6366	170721	0.43	1.30888e-26	113.991
15	80338050	rs12914081	C	T	C	T	-0.0275718	0.00995033	0.189	0.00476842	0.0276736	9581	170721	0.66	7.37395e-09	33.4335
2	136889208	rs13022141	G	A	G	A	-0.0482806	0.0392207	0.7355	0.0040369	0.0221968	9581	170721	0.1	5.76766e-33	143.037
8	116597409	rs13271228	G	T	G	T	-0.0368327	-0.0198026	0.5658	0.00360224	0.0176002	12172	170721	0.38	1.53285e-24	104.549
1	56636405	rs1331861	C	A	C	A	0.0228285	0.00995033	0.3668	0.00370577	0.0177755	12172	170721	0.7	7.26206e-10	37.9488
2	182323766	rs1375493	A	G	A	G	0.128748	0.0295588	0.5565	0.00359725	0.0198237	9581	170721	0.16	1e-200	1280.97
14	35355300	rs1400745	G	A	G	A	0.021423	-0.00995033	0.528	0.00360296	0.0176002	9581	170721	0.43	2.74897e-09	35.3543
4	145986668	rs1455137	C	A	C	A	-0.0233705	0	0.3713	0.00368946	0.0177755	12172	170721	0.92	2.38298e-10	40.1246
2	102138184	rs1509497	T	C	T	C	0.0209292	-0.0198026	0.6407	0.00377404	0.0176002	12172	170721	0.31	2.93002e-08	30.7533
20	31048382	rs1555133	A	G	A	G	-0.0328043	-0.00995033	0.3127	0.00391605	0.0202167	9581	170721	0.56	5.43501e-17	70.1722
1	10368099	rs17401588	G	A	G	A	0.029672	0.0198026	0.1284	0.00533622	0.0276736	9581	170721	0.55	2.68999e-08	30.9191
5	149501803	rs17656204	T	C	T	C	-0.0592844	0	0.3242	0.00384134	0.0177755	12172	170721	0.86	9.78138e-54	238.186
11	69494592	rs1789172	T	C	T	C	-0.0213078	0.0392207	0.6309	0.00370694	0.0196329	9581	170721	0.051	9.02693e-09	33.0405
12	69744014	rs1800973	A	C	A	C	0.114582	0.10436	0.0617	0.00742992	0.0940205	1836	170721	0.28	1.17004e-53	237.829
12	110055044	rs1861679	T	C	T	C	0.020154	0.0198026	0.4963	0.00362462	0.0174284	12172	170721	0.17	2.69302e-08	30.917
13	110026928	rs1887639	C	T	C	T	0.0238264	0.00995033	0.5256	0.00361018	0.0177755	12172	170721	0.69	4.11813e-11	43.5571
13	41002641	rs1892548	C	T	C	T	-0.0637861	0	0.6578	0.00381083	0.0204191	9581	170721	0.97	6.91512e-63	280.164
14	25461989	rs2038700	C	T	C	T	0.0455852	0.00995033	0.3933	0.0036663	0.0177755	11048	170721	0.7	1.71791e-35	154.594
9	113729694	rs2160134	G	A	G	A	-0.0328597	-0.00995033	0.2932	0.0039136	0.0202167	9581	170721	0.52	4.60787e-17	70.4976
3	42906116	rs2228467	C	T	C	T	0.173386	0.0295588	0.0615	0.00741631	0.0469625	7094	170721	0.47	6.98232e-121	546.578
14	23589349	rs2239630	G	A	G	A	0.0552272	-0.0198026	0.5595	0.00361624	0.0200183	9581	170721	0.44	1.1749e-52	233.234
10	64566258	rs224082	T	C	T	C	-0.0219487	0.0295588	0.3781	0.00369073	0.0198237	9581	170721	0.1	2.73099e-09	35.3666
10	99125949	rs2275580	T	C	T	C	-0.0275451	0	0.5975	0.00363303	0.0177755	9581	170721	0.89	3.40722e-14	57.4845
16	84582965	rs247826	T	C	T	C	0.035937	-0.0295588	0.2215	0.00433059	0.0247867	9581	170721	0.29	1.05512e-16	68.8636
17	44343902	rs2532345	A	G	A	G	-0.0237377	0.0198026	0.2799	0.00403677	0.0226347	9581	170721	0.5	4.09298e-09	34.5787
19	51627766	rs2673908	G	T	G	T	0.0204643	-0.00995033	0.5574	0.00359196	0.0176002	9581	170721	0.48	1.21801e-08	32.4587
6	16758112	rs2927	C	T	C	T	-0.020354	0.00995033	0.5786	0.00361324	0.0177755	9581	170721	0.77	1.76901e-08	31.7326
17	25843643	rs2945412	A	G	A	G	-0.0230167	-0.00995033	0.5865	0.00361535	0.0177755	9581	170721	0.79	1.935e-10	40.5308
3	128189572	rs2953128	T	C	T	C	-0.0218773	-0.0198026	0.4127	0.00376865	0.0174284	12172	170721	0.21	6.43398e-09	33.6989
1	110470764	rs333947	A	G	A	G	0.0414285	0.00995033	0.1505	0.00498034	0.0226347	12172	170721	0.61	8.91661e-17	69.1959
5	173207353	rs360017	G	A	G	A	-0.0290719	0	0.7751	0.00431539	0.0204191	12172	170721	0.98	1.61883e-11	45.3844
3	39307162	rs3732378	A	G	A	G	0.0552376	-0.0198026	0.1738	0.00469334	0.0250301	9581	170721	0.48	5.61565e-32	138.518
1	180905694	rs3795503	T	C	T	C	-0.0214575	-0.0198026	0.3166	0.00384368	0.0350691	3535	170721	0.6	2.37001e-08	31.1648
2	169721381	rs3931	G	A	G	A	0.0284486	0.00995033	0.3208	0.00381088	0.0202167	9148	170721	0.51	8.32339e-14	55.7277
20	42839620	rs4142441	G	A	G	A	0.0333539	0.0392207	0.154	0.00505779	0.0294676	8559	170721	0.22	4.26481e-11	43.4882
12	6447522	rs4149577	A	G	A	G	-0.0298481	0.0198026	0.5171	0.00360667	0.0176002	12172	170721	0.36	1.27614e-16	68.489
13	41216534	rs4325427	T	C	T	C	-0.0310049	-0.00995033	0.2868	0.00394828	0.0177755	12172	170721	0.69	4.07005e-15	61.6659
7	50307334	rs4385425	G	A	G	A	-0.0571341	0.0295588	0.3212	0.00382948	0.0198237	9581	170721	0.21	2.4598e-50	222.593
20	8607393	rs4432538	A	G	A	G	-0.0276997	0.0198026	0.5077	0.00358121	0.0174284	9581	170721	0.21	1.0361e-14	59.8261
7	92408370	rs445	T	C	T	C	-0.0980946	-0.0392207	0.0971	0.00604892	0.0370362	9148	170721	0.34	3.83178e-59	262.987
1	234909298	rs4626924	T	C	T	C	-0.0214032	0	0.5498	0.00364319	0.0228602	7437	170721	0.94	4.23204e-09	34.5139
6	41987451	rs4711698	T	C	T	C	-0.0388833	-0.0392207	0.7556	0.00415133	0.0196329	12172	170721	0.0539995	7.50067e-21	87.7307
19	1026477	rs4807440	T	G	T	G	0.0249367	-0.0198026	0.6381	0.00376293	0.0300467	4753	170721	0.49	3.42689e-11	43.9163
20	39272620	rs4812447	G	A	G	A	0.0255053	0.00995033	0.4403	0.00361784	0.0176002	12172	170721	0.43	1.79102e-12	49.7007
11	128335578	rs4937334	A	G	A	G	-0.0339353	0	0.2278	0.00432344	0.0228602	9581	170721	0.96	4.1889e-15	61.6091
1	150584103	rs4970966	T	G	T	G	-0.072678	0	0.2251	0.00430067	0.0202167	12172	170721	0.81	4.55827e-64	285.584
6	7145191	rs557074	G	T	G	T	0.0310564	0.0295588	0.1982	0.00450457	0.0247867	9581	170721	0.26	5.40754e-12	47.533
19	7827830	rs571497	A	G	A	G	-0.0321803	-0.00995033	0.1544	0.00503266	0.0279495	8559	170721	0.86	1.61298e-10	40.887
22	50013402	rs5769707	T	G	T	G	0.0239219	-0.0295588	0.6151	0.00366849	0.0198237	9581	170721	0.12	6.98876e-11	42.5223
20	30421459	rs6089093	T	C	T	C	-0.0281662	-0.0295588	0.2063	0.00444673	0.0224136	9581	170721	0.27	2.38699e-10	40.1213
12	112007756	rs653178	T	C	T	C	-0.049377	-0.00995033	0.5169	0.00356404	0.0176002	12172	170721	0.48	1.20005e-43	191.939
1	162219739	rs6677052	G	A	G	A	-0.0274993	-0.00995033	0.1596	0.00486195	0.0228602	12172	170721	0.77	1.54899e-08	31.9906
2	225747038	rs6757927	C	T	C	T	-0.0481117	-0.00995033	0.1563	0.00493099	0.0252783	9581	170721	0.73	1.72108e-22	95.1992
2	137019290	rs6758952	T	C	T	C	-0.0269135	0.00995033	0.2925	0.00455199	0.0276736	9581	170721	0.61	3.37e-09	34.9573
7	6502367	rs6796	C	T	C	T	0.0502852	-0.0676586	0.2774	0.00398102	0.0238587	9581	170721	0.00479999	1.42004e-36	159.548
5	149467663	rs6874087	A	G	A	G	0.0386936	-0.00995033	0.3018	0.00390883	0.0252783	7328	170721	0.75	4.20436e-23	97.9907
9	21990457	rs7036656	T	C	T	C	0.0288789	-0.00995033	0.7212	0.00400256	0.0226347	9581	170721	0.49	5.3889e-13	52.0578
1	205767885	rs708727	A	G	A	G	0.0232676	-0.0392207	0.4172	0.00360898	0.0170946	9581	170721	0.025	1.13999e-10	41.5656
15	64629873	rs7180079	G	A	G	A	0.0564354	0.0582689	0.8786	0.00548763	0.031178	9581	170721	0.0340001	8.30998e-25	105.763
18	43856297	rs718515	A	G	A	G	-0.0207634	-0.00995033	0.5527	0.00361995	0.0177755	9581	170721	0.719999	9.70398e-09	32.8997
16	30471109	rs7196129	C	T	C	T	0.0233565	0.0487902	0.5297	0.00365483	0.0194458	9148	170721	0.015	1.65299e-10	40.8396
17	57885709	rs7212590	T	C	T	C	-0.0752735	-0.00995033	0.0797	0.00657691	0.0327179	9581	170721	0.719999	2.48828e-30	130.991
22	17702876	rs737966	T	G	T	G	-0.0346294	-0.00995033	0.0952	0.00609296	0.0428268	5528	170721	0.73	1.31999e-08	32.3023
6	135418916	rs7776054	G	A	G	A	-0.0404174	0.0295588	0.2603	0.00407067	0.0221968	9581	170721	0.12	3.11602e-23	98.5837
8	6880925	rs7826487	G	A	G	A	-0.0469708	-0.0198026	0.1174	0.00562512	0.0323979	8559	170721	0.49	6.81554e-17	69.7256
10	73525525	rs7919533	C	T	C	T	0.0216054	0.0198026	0.4868	0.00357999	0.0200183	9581	170721	0.26	1.58899e-09	36.4218
15	80260014	rs8026803	C	T	C	T	-0.0874416	0.0198026	0.2612	0.00405732	0.0200183	9581	170721	0.35	5.11682e-103	464.47
22	17589209	rs879577	T	C	T	C	0.0289716	-0.00995033	0.2438	0.00415194	0.0279495	4748	170721	0.84	2.99709e-12	48.6903
20	48955424	rs913678	C	T	C	T	-0.0480362	0.0198026	0.3309	0.00380947	0.0224136	9581	170721	0.27	1.86681e-36	159.004
6	82463376	rs915125	T	C	T	C	0.0272183	0.0198026	0.2811	0.00399541	0.0174284	12172	170721	0.24	9.59843e-12	46.4087
9	91562311	rs9410425	A	G	A	G	-0.03097	-0.00995033	0.3242	0.0038189	0.0177755	12172	170721	0.61	5.07458e-16	65.7667
17	56389732	rs9913145	C	T	C	T	0.0323506	-0.00995033	0.1162	0.00555654	0.0276736	9581	170721	0.709999	5.81206e-09	33.8966

## Sheet: eosinophil on T2DM
						SNP used as instrumental variables testing the effect of eosinophil count on T2DM
chr	pos	SNP	effect_allele.exposure	other_allele.exposure	effect_allele.outcome	other_allele.outcome	beta.exposure	beta.outcome	eaf.exposure	se.exposure	se.outcome	samplesize.outcome	samplesize.exposure	pval.outcome	pval.exposure	F-statistics
5	10624866	rs10062687	G	T	G	T	0.0264053	0.00995033	0.2344	0.00422778	0.0226347	9581	172275	0.58	4.21998e-10	39.0083
2	102966310	rs10208293	A	G	A	G	-0.0786879	0.00995033	0.2865	0.00393353	0.0202167	9581	172275	0.709999	5.03965e-89	400.176
3	112686075	rs1032726	C	T	C	T	-0.0241942	0.0392207	0.467	0.00358075	0.0196329	9581	172275	0.0420001	1.41091e-11	45.6535
1	199012478	rs1036332	C	A	C	A	-0.0381039	-0.00995033	0.7379	0.00408193	0.0202167	12172	172275	0.61	1.01205e-20	87.138
10	8972018	rs10508372	A	G	A	G	-0.0466662	0.076961	0.0545	0.00785367	0.040052	8116	172275	0.0519996	2.81598e-09	35.3069
12	57489709	rs1059513	C	T	C	T	-0.0496453	-0.00995033	0.1071	0.00574093	0.040497	6202	172275	0.86	5.25896e-18	74.7811
1	150595537	rs11204682	T	G	T	G	-0.0382796	0	0.2247	0.00429809	0.0204191	12172	172275	0.85	5.28202e-19	79.3202
21	38814172	rs11702689	T	C	T	C	-0.0309585	-0.0582689	0.1153	0.00560527	0.0289104	9581	172275	0.0420001	3.33096e-08	30.5047
8	129004975	rs11786130	A	G	A	G	-0.0351764	-0.0198026	0.3453	0.00375216	0.0200183	9581	172275	0.3	6.91831e-21	87.8901
8	22957003	rs12545733	C	T	C	T	-0.0302373	-0.0198026	0.7011	0.00392618	0.0250301	9581	172275	0.5	1.34493e-14	59.3124
2	213824045	rs12619285	G	A	G	A	-0.0618602	0	0.265	0.00403854	0.0177755	12172	172275	0.84	5.84655e-53	234.625
5	130190501	rs12653266	C	T	C	T	0.0545241	0.113329	0.0384	0.00930192	0.0456756	9581	172275	0.0140001	4.58395e-09	34.3583
7	112782556	rs12705849	A	G	A	G	-0.0222855	0.0198026	0.4079	0.00362486	0.0174284	12172	172275	0.23	7.84802e-10	37.7974
12	4318723	rs12820863	T	C	T	C	0.0228332	0	0.352	0.00387312	0.0279495	8116	172275	0.92	3.73999e-09	34.7545
16	11210447	rs12935413	A	G	A	G	-0.0482038	0	0.3529	0.00373768	0.0177755	12172	172275	0.96	4.6957e-38	166.325
4	83547862	rs17005891	A	G	A	G	-0.0573153	0.0198026	0.185	0.00459509	0.0226347	9581	172275	0.44	1.04592e-35	155.58
16	86017663	rs17445836	A	G	A	G	0.0268611	0.0198026	0.2311	0.00424968	0.0250301	9581	172275	0.36	2.60298e-10	39.9517
11	61571382	rs174549	A	G	A	G	-0.0270285	-0.0582689	0.3091	0.00384582	0.0192621	12172	172275	0.0015	2.09508e-12	49.3931
2	111900560	rs17484848	C	T	C	T	0.0629652	-0.0295588	0.1031	0.00588905	0.0347276	8559	172275	0.46	1.11096e-26	114.317
7	50807425	rs17548938	A	G	A	G	-0.03816	0.0392207	0.0861	0.00635291	0.0294676	9581	172275	0.2	1.893e-09	36.0804
3	194403578	rs1773225	G	A	G	A	-0.0200953	-0.00995033	0.4633	0.00358388	0.0202167	9581	172275	0.630001	2.05698e-08	31.44
10	8578342	rs1830951	A	C	A	C	-0.0252227	-0.0295588	0.4715	0.00357656	0.0174284	9581	172275	0.17	1.76116e-12	49.7339
2	103208945	rs1861228	T	C	T	C	-0.0272789	0	0.3925	0.00365147	0.0177755	12172	172275	0.85	7.97811e-14	55.8108
2	102966067	rs1921622	A	G	A	G	0.0498129	-0.0198026	0.5416	0.00357988	0.0176002	9581	172275	0.37	5.15822e-44	193.618
14	25461989	rs2038700	C	T	C	T	0.0218706	0.00995033	0.3935	0.00365985	0.0177755	11048	172275	0.7	2.28902e-09	35.7104
6	687753	rs2039713	T	G	T	G	0.0262022	0.00995033	0.7458	0.0041303	0.0176002	12172	172275	0.47	2.24001e-10	40.245
3	42906116	rs2228467	C	T	C	T	0.0697149	0.0295588	0.0616	0.00740818	0.0469625	7094	172275	0.47	4.93742e-21	88.5581
16	57418987	rs2239354	A	G	A	G	-0.0355229	0.0676586	0.0839	0.00649651	0.0308872	12172	172275	0.0290001	4.55198e-08	29.899
14	23589057	rs2239633	A	G	A	G	0.0423929	0	0.4844	0.00355868	0.0204191	9581	172275	0.97	1.01789e-32	141.908
5	131804347	rs2248116	A	C	A	C	0.0731662	0.0198026	0.5626	0.00350896	0.0200183	9581	172275	0.35	1.48013e-96	434.775
1	198666232	rs2296618	G	A	G	A	-0.0383376	0.0198026	0.139	0.0052048	0.0327179	9581	172275	0.630001	1.76116e-13	54.2552
7	75442730	rs2302006	G	T	G	T	-0.0582352	-0.0392207	0.1863	0.00457596	0.024548	9581	172275	0.15	4.22182e-37	161.96
9	6193455	rs2381416	A	C	A	C	-0.0917971	0.0487902	0.737	0.00403855	0.0217755	9581	172275	0.012	2.24905e-114	516.663
6	33045500	rs2856816	C	T	C	T	-0.0554946	0.0392207	0.0919	0.00616537	0.0294676	12172	172275	0.19	2.23615e-19	81.0183
16	85810349	rs301161	A	G	A	G	0.0324852	0	0.8486	0.00498813	0.0279495	9581	172275	0.86	7.39095e-11	42.4127
2	8438693	rs346835	T	C	T	C	-0.0306473	0	0.3297	0.0037797	0.0177755	12172	172275	0.8	5.12861e-16	65.7461
6	29935250	rs3893464	A	G	A	G	-0.0554814	0.0198026	0.4883	0.00355752	0.0174284	9581	172275	0.21	7.80908e-55	243.22
19	40226275	rs395892	G	A	G	A	0.0607987	0.00995033	0.6705	0.00378928	0.0202167	9581	172275	0.67	6.20297e-58	257.44
3	128316435	rs4328821	G	A	G	A	-0.130803	0.0392207	0.1075	0.0057361	0.0294676	9581	172275	0.19	4.22669e-115	519.998
7	92408370	rs445	T	C	T	C	-0.0529134	-0.0392207	0.0972	0.00603564	0.0370362	9148	172275	0.34	1.83781e-18	76.8572
7	148869277	rs4727027	A	G	A	G	0.0440439	0.0198026	0.6312	0.00371044	0.0174284	12172	172275	0.16	1.68888e-32	140.903
22	37258503	rs4821544	C	T	C	T	0.0279895	0.00995033	0.3079	0.00387355	0.0202167	10717	172275	0.59	4.98196e-13	52.2122
2	112388532	rs4848100	T	C	T	C	0.0314298	0.0295588	0.768	0.00426211	0.0224136	9581	172275	0.23	1.6531e-13	54.3793
11	76368553	rs4945097	G	A	G	A	0.0200896	-0.0198026	0.4845	0.00363094	0.0224136	9581	172275	0.27	3.15e-08	30.6129
9	113636793	rs551517	T	C	T	C	0.0370554	0	0.2683	0.00403528	0.0228602	9581	172275	0.84	4.19662e-20	84.3249
22	41768862	rs5751086	T	C	T	C	0.0230225	0	0.2574	0.00407402	0.0177755	12172	172275	0.9	1.595e-08	31.9344
20	50141141	rs6021268	C	T	C	T	-0.0418172	-0.0582689	0.0625	0.00743338	0.0385793	8559	172275	0.15	1.84901e-08	31.6473
6	26604140	rs6456739	C	T	C	T	-0.023403	-0.00995033	0.5593	0.00358022	0.0176002	9581	172275	0.450001	6.28637e-11	42.7291
12	112007756	rs653178	T	C	T	C	-0.101912	-0.00995033	0.5168	0.00355583	0.0176002	12172	172275	0.48	1.19124e-180	821.426
11	116590787	rs6589563	A	G	A	G	-0.0410643	0.0295588	0.0786	0.00667191	0.0347276	9581	172275	0.43	7.51692e-10	37.8816
5	131938730	rs6884762	T	C	T	C	0.101964	0.113329	0.0263	0.0114195	0.0456756	9581	172275	0.0140001	4.30328e-19	79.7259
5	150457771	rs6889239	C	T	C	T	-0.0336105	-0.00995033	0.2366	0.00419479	0.0202167	9581	172275	0.68	1.12512e-15	64.1992
9	117696336	rs726657	T	C	T	C	-0.0242951	0.00995033	0.4071	0.00366646	0.0202167	9581	172275	0.57	3.44191e-11	43.908
12	111522026	rs7314285	G	T	G	T	-0.0479716	0.0861777	0.068	0.00707347	0.0465106	8116	172275	0.061	1.18604e-11	45.9942
13	99877471	rs7332672	T	C	T	C	0.0321165	0	0.6171	0.00364744	0.0153107	12172	172275	0.99	1.30587e-18	77.5318
2	234113057	rs7346	A	G	A	G	-0.0342368	0.0198026	0.1909	0.00453321	0.0300467	6202	172275	0.56	4.27169e-14	57.0394
8	130599247	rs7840212	T	C	T	C	-0.0441625	0.0198026	0.3372	0.00378791	0.0200183	9581	172275	0.32	2.06919e-31	135.928
9	6532477	rs7848919	A	G	A	G	-0.0217751	0.0198026	0.6788	0.0038812	0.0176002	12172	172275	0.36	2.01902e-08	31.4766
14	93086918	rs8010344	G	A	G	A	-0.0333935	-0.00995033	0.185	0.00459485	0.0252783	10717	172275	0.79	3.66016e-13	52.8179
15	67448899	rs8032739	G	A	G	A	0.0255707	-0.0198026	0.2964	0.00389644	0.0224136	9581	172275	0.23	5.28932e-11	43.0675
6	577820	rs9504361	G	A	G	A	-0.0347443	0.00995033	0.4484	0.00369536	0.0176002	11903	172275	0.5	5.34564e-21	88.4003
13	41227865	rs9577091	A	G	A	G	0.0285107	-0.00995033	0.3063	0.00388039	0.0177755	9581	172275	0.79	2.02116e-13	53.984
13	50811220	rs9591325	C	T	C	T	-0.0412095	-0.0582689	0.0674	0.00714128	0.0382174	9581	172275	0.11	7.89896e-09	33.2999
3	188448320	rs9825482	A	G	A	G	0.0299548	0.0295588	0.3102	0.00388439	0.0198237	9581	172275	0.12	1.24308e-14	59.4685
16	48614293	rs9931123	T	G	T	G	-0.0245987	0.00995033	0.3098	0.00384942	0.0202167	9581	172275	0.73	1.656e-10	40.8351

## Sheet: basophil on T2DM
							SNP used as instrumental variables testing the effect of basophil count on T2DM
chr	pos	SNP	effect_allele.exposure	other_allele.exposure	effect_allele.outcome	other_allele.outcome	beta.exposure	beta.outcome	eaf.exposure	se.outcome	se.exposure	samplesize.exposure	samplesize.outcome	pval.outcome	pval.exposure	F-statistics
2	8439629	rs10165200	A	G	A	G	-0.0218601	0	0.3713	0.0177755	0.00361406	171846	9581	0.89	1.461e-09	36.5859
6	90926612	rs10806425	A	C	A	C	-0.0195149	0	0.4144	0.0177755	0.00354397	171846	9581	0.81	3.65999e-08	30.3216
1	8918313	rs10864368	C	T	C	T	0.0211128	0	0.5017	0.0177755	0.00348871	171846	11903	0.89	1.43301e-09	36.6237
1	198974904	rs10919615	T	C	T	C	-0.0231605	0	0.7563	0.0204191	0.0040655	171846	9581	0.97	1.22e-08	32.454
7	129663496	rs11556924	T	C	T	C	0.0243069	-0.0295588	0.3882	0.0174284	0.0035838	171846	12172	0.14	1.18195e-11	46.0015
6	22341469	rs1205896	A	G	A	G	0.0322411	0.00995033	0.5044	0.0177755	0.00350329	171846	9581	0.75	3.47776e-20	84.6969
1	159175354	rs12075	A	G	A	G	0.0346934	0	0.58	0.0204191	0.00353254	171846	9581	0.95	9.13482e-23	96.4538
17	57911230	rs1292061	G	A	G	A	0.0214696	0.0392207	0.5556	0.0196329	0.0035021	171846	9581	0.051	8.75992e-10	37.5829
4	87629937	rs13150561	T	C	T	C	0.0423016	-0.0295588	0.0593	0.0347276	0.00746981	171846	12172	0.4	1.487e-08	32.0697
1	87739219	rs1537061	C	T	C	T	-0.0462797	0.0392207	0.0983	0.0294676	0.00586802	171846	9581	0.19	3.10099e-15	62.2011
3	3096927	rs163574	G	A	G	A	0.0361199	-0.00995033	0.9086	0.0350691	0.00616925	171846	11048	0.69	4.77496e-09	34.279
2	145324977	rs16823866	C	T	C	T	-0.0290227	0	0.1951	0.0228602	0.00442726	171846	9581	0.96	5.54753e-11	42.974
3	3203504	rs17027750	G	A	G	A	0.0507678	0.00995033	0.1596	0.0226347	0.00479013	171846	9581	0.59	3.0311e-26	112.326
15	91009484	rs2074585	A	G	A	G	-0.0288119	0.0198026	0.5143	0.0176002	0.00349148	171846	9581	0.44	1.55704e-16	68.0965
19	19467937	rs2285627	C	T	C	T	-0.0226155	-0.0392207	0.6675	0.0196329	0.00373753	171846	9581	0.0379997	1.43999e-09	36.6136
5	173205282	rs2561758	G	A	G	A	-0.0217008	0	0.7214	0.0228602	0.0039703	171846	9581	0.9	4.60903e-08	29.8748
18	23590203	rs2959356	G	A	G	A	0.0208972	0.0198026	0.2971	0.0200183	0.00382756	171846	9581	0.42	4.77002e-08	29.808
10	26741174	rs2992262	T	C	T	C	-0.0251094	-0.0198026	0.6074	0.0174284	0.00359515	171846	12172	0.21	2.86418e-12	48.7796
3	46250652	rs3181077	T	C	T	C	-0.0351378	0.0295588	0.7172	0.0198237	0.00387713	171846	12172	0.0929994	1.27087e-19	82.135
3	3148458	rs334782	C	T	C	T	0.0264543	-0.0295588	0.4069	0.0174284	0.0036731	171846	9581	0.19	5.92652e-13	51.8713
3	3154893	rs334792	G	A	G	A	0.0193243	0	0.4403	0.0228602	0.00352295	171846	8116	0.9	4.12895e-08	30.0881
3	3111458	rs340833	A	G	A	G	-0.0305314	-0.00995033	0.5145	0.0226347	0.0034939	171846	6202	0.6	2.3632e-18	76.3612
17	38143548	rs4065321	T	C	T	C	-0.0507289	0.0295588	0.5363	0.0172599	0.00350723	171846	9581	0.0899995	2.04315e-47	209.21
8	6902866	rs4260915	T	C	T	C	-0.0308185	-0.00995033	0.3241	0.0202167	0.00376841	171846	9581	0.56	2.8827e-16	66.8816
7	92408370	rs445	T	C	T	C	-0.0686331	-0.0392207	0.0972	0.0370362	0.00592306	171846	9148	0.34	4.7709e-31	134.269
10	126383363	rs4450131	C	T	C	T	0.0219983	-0.00995033	0.5249	0.0177755	0.00353024	171846	12172	0.73	4.62296e-10	38.8302
20	1930885	rs4618126	A	G	A	G	-0.0237595	-0.00995033	0.2627	0.0202167	0.00397888	171846	9581	0.69	2.35201e-09	35.6577
19	8564523	rs4804305	G	T	G	T	-0.0216584	-0.0198026	0.2767	0.0250301	0.00391195	171846	9581	0.38	3.08603e-08	30.6525
1	236102886	rs6701752	A	G	A	G	0.0765944	0.0198026	0.8923	0.0300467	0.00566593	171846	9581	0.49	1.21787e-41	182.748
19	5839613	rs778798	C	A	C	A	-0.0281748	-0.0198026	0.7315	0.0274031	0.00401428	171846	5528	0.42	2.23975e-12	49.2614
7	92236164	rs8179	C	T	C	T	-0.0249552	-0.00995033	0.7916	0.0226347	0.00432012	171846	9581	0.57	7.62693e-09	33.368
6	109619377	rs9320282	G	A	G	A	0.0342297	-0.00995033	0.5209	0.0177755	0.00350261	171846	9581	0.760001	1.47605e-22	95.5042
