# Supplementary material for: White blood cells and type 2 diabetes: A Mendelian randomization study
Source: PLoS One. 2024 Mar 1;19(3):e0296701. doi: 10.1371/journal.pone.0296701 (PMC10906821; doi:10.1371/journal.pone.0296701)
Supplement: S3 Table — (XLS) [file pone.0296701.s004.xls]

## Sheet: T2DDM on neutrophil
		SNP used as instrumental variables testing the effect of T2DM on neutrophil count
chr	pos	SNP	effect_allele.exposure	other_allele.exposure	effect_allele.outcome	other_allele.outcome	beta.exposure	beta.outcome	eaf.outcome	se.outcome	se.exposure	samplesize.outcome	samplesize.exposure	pval.exposure	pval.outcome	F-statistics
3	12336507	rs11709077	A	G	A	G	-0.157004	0.00593202	0.1181	0.00554135	0.0261873	170702	12172	1.09999e-09	0.2844	35.9451
4	6303022	rs1801214	T	C	T	C	0.113329	-0.000290623	0.601	0.00364954	0.0182293	170702	9581	1.29999e-08	0.9365	38.6493
9	22132076	rs2383208	G	A	G	A	-0.165514	-0.000660332	0.1788	0.00465876	0.0236974	170702	12172	6.00067e-14	0.8873	48.783
8	118185025	rs3802177	A	G	A	G	-0.14842	0.00136007	0.3105	0.00386829	0.0241048	170702	9148	2.09991e-11	0.7251	37.9121
10	94465559	rs5015480	T	C	T	C	-0.139762	0.00633053	0.4086	0.00363904	0.0177534	170702	12172	2.19989e-16	0.0819294	61.9748
11	92684322	rs7933855	A	G	A	G	0.113329	0.0028456	0.3922	0.00365107	0.0204191	170702	9581	1.29999e-09	0.4358	30.8041
7	28180556	rs864745	C	T	C	T	-0.113329	-0.00674776	0.507	0.00356957	0.0160206	170702	12172	7.29962e-11	0.0587097	50.0408
6	20686996	rs9368222	A	C	A	C	0.19062	0.00327171	0.2624	0.00406319	0.0190621	170702	12172	4.79954e-23	0.4207	99.999
16	53819169	rs9936385	C	T	C	T	0.122218	0.0083892	0.3935	0.00366855	0.020239	170702	9581	4.70002e-11	0.0222101	36.4663

## Sheet: T2DM on lymphocyte
			SNPs used as instrumental variables testing the effect of T2DM on lymphocyte count
chr	pos	SNP	effect_allele.exposure	other_allele.exposure	effect_allele.outcome	other_allele.outcome	beta.exposure	beta.outcome	eaf.outcome	se.exposure	se.outcome	samplesize.outcome	samplesize.exposure	pval.outcome	pval.exposure	pos.exposure	F-statistics
3	12336507	rs11709077	A	G	A	G	-0.157004	-0.0048519	0.1181	0.0261873	0.00556799	171643	12172	0.3835	1.09999e-09	12336507	35.9451
4	6303022	rs1801214	T	C	T	C	0.113329	0.0029099	0.6011	0.0182293	0.00366839	171643	9581	0.4276	1.29999e-08	6303022	38.6493
9	22132076	rs2383208	G	A	G	A	-0.165514	-0.00996646	0.1788	0.0236974	0.00468237	171643	12172	0.0332997	6.00067e-14	22132076	48.783
8	118185025	rs3802177	A	G	A	G	-0.14842	0.00230274	0.3105	0.0241048	0.00388756	171643	9148	0.5536	2.09991e-11	118185025	37.9121
10	94465559	rs5015480	T	C	T	C	-0.139762	-0.0036332	0.4087	0.0177534	0.00365805	171643	12172	0.3206	2.19989e-16	94465559	61.9748
3	185513392	rs7651090	G	A	G	A	0.122218	-0.0100048	0.3156	0.0180679	0.0038704	171643	12172	0.00974002	1.99986e-11	185513392	45.7567
11	92684322	rs7933855	A	G	A	G	0.113329	-0.00350104	0.3923	0.0204191	0.00367124	171643	9581	0.3403	1.29999e-09	92684322	30.8041
6	20686996	rs9368222	A	C	A	C	0.19062	-0.00290593	0.2623	0.0190621	0.00408358	171643	12172	0.4767	4.79954e-23	20686996	99.999
16	53819169	rs9936385	C	T	C	T	0.122218	-0.0005913	0.3935	0.020239	0.00368761	171643	9581	0.8726	4.70002e-11	53819169	36.4663

## Sheet: T2DM on monocyte
			SNP used as instrumental variables testing the effect of T2DM on monocyte count
chr	pos	SNP	effect_allele.exposure	other_allele.exposure	effect_allele.outcome	other_allele.outcome	beta.exposure	beta.outcome	eaf.outcome	se.outcome	se.exposure	samplesize.outcome	samplesize.exposure	pval.exposure	pval.outcome	F-statistics
3	12336507	rs11709077	A	G	A	G	-0.157004	-0.00436297	0.1182	0.00551862	0.0261873	170721	12172	1.09999e-09	0.4292	35.9451
4	6303022	rs1801214	T	C	T	C	0.113329	-0.00725055	0.6011	0.00364107	0.0182293	170721	9581	1.29999e-08	0.0464505	38.6493
9	22132076	rs2383208	G	A	G	A	-0.165514	-0.00649623	0.1789	0.00464173	0.0236974	170721	12172	6.00067e-14	0.1617	48.783
8	118185025	rs3802177	A	G	A	G	-0.14842	0.000855322	0.3104	0.00385679	0.0241048	170721	9148	2.09991e-11	0.8245	37.9121
10	94465559	rs5015480	T	C	T	C	-0.139762	0.00730813	0.4088	0.00362931	0.0177534	170721	12172	2.19989e-16	0.0440504	61.9748
11	92684322	rs7933855	A	G	A	G	0.113329	0.00888938	0.3924	0.00364247	0.0204191	170721	9581	1.29999e-09	0.01467	30.8041
6	20686996	rs9368222	A	C	A	C	0.19062	0.000774883	0.2622	0.0040528	0.0190621	170721	12172	4.79954e-23	0.8484	99.999
16	53819169	rs9936385	C	T	C	T	0.122218	0.00334532	0.3935	0.00365594	0.020239	170721	9581	4.70002e-11	0.3602	36.4663

## Sheet: T2DM on eosinophil
		SNP used as instrumental variables testing the effect of T2DM on eosinophil count
chr	pos	SNP	effect_allele.exposure	other_allele.exposure	effect_allele.outcome	other_allele.outcome	beta.exposure	beta.outcome	eaf.outcome	se.outcome	se.exposure	samplesize.outcome	samplesize.exposure	pval.exposure	pval.outcome	F-statistics
4	6303022	rs1801214	T	C	T	C	0.113329	-0.000925441	0.6011	0.00363569	0.0182293	172275	9581	1.29999e-08	0.7991	38.6493
9	22132076	rs2383208	G	A	G	A	-0.165514	0.00557207	0.1788	0.00463728	0.0236974	172275	12172	6.00067e-14	0.2295	48.783
8	118185025	rs3802177	A	G	A	G	-0.14842	0.00155783	0.3105	0.00385233	0.0241048	172275	9148	2.09991e-11	0.6859	37.9121
3	185513392	rs7651090	G	A	G	A	0.122218	-0.000307271	0.3154	0.00383329	0.0180679	172275	12172	1.99986e-11	0.9361	45.7567
11	92684322	rs7933855	A	G	A	G	0.113329	-0.0036053	0.3924	0.00363568	0.0204191	172275	9581	1.29999e-09	0.3214	30.8041
16	53819169	rs9936385	C	T	C	T	0.122218	4.88168e-06	0.3933	0.00365228	0.020239	172275	9581	4.70002e-11	0.9989	36.4663

## Sheet: T2DM on basophil
		SNP used as instrumental variables testing the effect of T2DM on basophil count
chr	pos	SNP	effect_allele.exposure	other_allele.exposure	effect_allele.outcome	other_allele.outcome	beta.exposure	beta.outcome	eaf.outcome	se.exposure	se.outcome	samplesize.outcome	samplesize.exposure	pval.exposure	pval.outcome	F-statistics
3	12336507	rs11709077	A	G	A	G	-0.157004	0.00631286	0.1181	0.0261873	0.00541162	171846	12172	1.09999e-09	0.2434	35.9451
4	6303022	rs1801214	T	C	T	C	0.113329	-0.00202842	0.6012	0.0182293	0.00356782	171846	9581	1.29999e-08	0.5697	38.6493
9	22132076	rs2383208	G	A	G	A	-0.165514	0.00179408	0.1789	0.0236974	0.00455003	171846	12172	6.00067e-14	0.6934	48.783
8	118185025	rs3802177	A	G	A	G	-0.14842	0.000712917	0.3105	0.0241048	0.00377896	171846	9148	2.09991e-11	0.8504	37.9121
10	94465559	rs5015480	T	C	T	C	-0.139762	0.00510819	0.4087	0.0177534	0.00355614	171846	12172	2.19989e-16	0.1509	61.9748
11	92684322	rs7933855	A	G	A	G	0.113329	0.000134695	0.3923	0.0204191	0.00356784	171846	9581	1.29999e-09	0.9699	30.8041
6	20686996	rs9368222	A	C	A	C	0.19062	0.00415675	0.2622	0.0190621	0.00397055	171846	12172	4.79954e-23	0.2951	99.999
16	53819169	rs9936385	C	T	C	T	0.122218	-0.00235185	0.3934	0.020239	0.00358367	171846	9581	4.70002e-11	0.5117	36.4663
